# Supplementary material for: Gene-Based Modeling of Methane Oxidation in Coastal Sediments: Constraints on the Efficiency of the Microbial Methane Filter
Source: Environ Sci Technol. 2023 Aug 16;57(34):12722–31. doi: 10.1021/acs.est.3c02023 (PMC10469488; doi:10.1021/acs.est.3c02023)
Supplement: Supplementary file 2 — es3c02023_si_002.zip [file es3c02023_si_002.zip]

Archive with 7 entries (7 files):
- Model Code/.RData
- Model Code/.Rhistory
- Model Code/NB8_Ore_baselinerun.Rdata
- Model Code/Ore_NB8_model_clean.R
- Porewater.xlsx
- Rates.xlsx
- SolidPhase.xlsx
