# Supplementary material for: Gene-Based Modeling of Methane Oxidation in Coastal Sediments: Constraints on the Efficiency of the Microbial Methane Filter
Source: Environ Sci Technol. 2023 Aug 16;57(34):12722–31. doi: 10.1021/acs.est.3c02023 (PMC10469488; doi:10.1021/acs.est.3c02023)
Supplement: Supplementary file 2 — es3c02023_si_002.zip [file es3c02023_si_002.zip › Model Code/Ore_NB8_model_clean.R]

################################################################################
## Anaerobic oxidation of methane coupled to iron oxides and manganese oxides
## Study site: Ore estuary Sea sediment, station NB8 2019
## Author: Wytze Lenstra
################################################################################

rm(list =ls()) #clear before run
par("mar")
par(mar=c(1,1,1,1))

#set directory of modecode here
setwd("...")

#=============================================================================
# Print begin time of model run:
#=============================================================================
begin.time <- Sys.time()

#=============================================================================
# Units used in the program: 
#=============================================================================

# Time = year
# Mass solutes = mol
# Length = cm

library(marelac)
library(ReacTran)
library(CHNOSZ)

#=============================================================================
# Model domain and grid definition
#================================ =============================================
L <- 80         # depth of sediment domain [cm]
N <- 800        # number of grid layers

grid <- setup.grid.1D(x.up = 0, L = L, N = N)

tmax <- 250     # number of years for run
tint <- 1       # time step [years] 
tintplot <- 5   # output time interval

#=============================================================================
# Model parameters:
#=============================================================================
# Environmental parameters
por.0         <- 0.97                        # porosity at surface [-]
por.inf       <- 0.87                        # porosity asymptote [-]
efold         <- 20                          # e-folding distance (cm)
gamma         <- 1/efold                     # Inverse of the e-folding distance [1/cm]
dens_sw       <- 999.991                     # density seawater (kg/m3) Calculated out of temperature and salinity
dens_dw       <- 2.65                        # density dry sediment [g/cm3] page 51 Burdige book; sandy mud sediment
pH            <- 7.5                         # pH seawater
S             <- 5.8                         # Salinity psu (ppt)
Sinit         <- S                           # storing initial salinity
TC            <- 2.7685                      # Temperature Celsius ... only used by Diff. coef. calc. function and calculation of sw_dens
P             <- 4.43087                     # true pressure [bar] .. Calculated out of water depth ... only used by Diff. coef. calc. function
R_gasconstant <- 8.3145 *10^-3               # Gas constant in [kJ/K/mol]
F_thermo      <- 96.485                      # kJ/V  (Reed et al., 2014 PNAS) used to calculate thermodynamic potential factor
d_psi         <- 0.12                        # V 120 mV (Reed et al., 2014 PNAS) used to calculate thermodynamic potential factor
gamma_e       <- 1                           # Negative stoichiometric coefficient (Louca 2016) Used to calculate Biomass production coefficient
c_cell        <- 5*10^-13                    # Average dry cell mass [gram/genes] (Louca et al., 2016)
CtoN          <- 106/15                      # C:N ratio Based on Ore 2015 data because 2019 data was not reliable
CtoP          <- (1*10^20)/1                 # C:P ratio of OMa and OMb
CtoP_c        <- (1*10^20)/1                 # C:P ratio of OMc
chi_FeOxA     <- 0                           # P:Fe ratio; ratio of 
chi_FeOxB     <- 0                           # P:Fe ratio of Fe(OH)3B
chi_FeOxC     <- 0                           # P:Fe ratio of Fe(OH)3C
chi_FeOxB_pulse <- 0                         # P:Fe ratio of Fe(OH)3B in pulse
chi_FeOxB_max <- 0                           # maximum P:Fe ratio of Fe(OH)3B ... used to estimate re-adsorption after PO4 release in SMTZ
sed_rate = 2.75                              # Based on Total S profiles 2015 and 2019

F_sed <- sed_rate*1*dens_dw*(1-por.0)        # sediment accumulation rate [g/cm2/y] -> 100 cm/kyr for lake phase; factor 10 because of compaction -> 0.1 cm/year for v.inf
v <- F_sed / dens_dw / (1-por.0)             # advection at top [g/cm2/y]/[g/cm3]=[cm/y]

# Diffusion coefficients [m^2 yr-1]
Db      <- 1.76                              # Bioturbation coefficient [cm2/yr][m2/cm2]=[m2/yr] 
k_irri  <- 90                                # Bio irrigation coefficient [1/yr]

##########################################################
#diffcoeff returns ionic diffusion coefficients in m2/s
##########################################################
sinyr     <- 60*60*24*365 # number of seconds in one year
Dmol.O2   <- diffcoeff(S = S, t = TC, P = P, species = "O2")$O2 * sinyr * 10^4      # [cm2/yr]
Dmol.SO4  <- diffcoeff(S = S, t = TC, P = P, species = "SO4")$SO4 * sinyr* 10^4     # [cm2/yr]
Dmol.Fe   <- diffcoeff(S = S, t = TC, P = P, species = "Fe")$Fe * sinyr* 10^4       # [cm2/yr]
Dmol.H2S  <- diffcoeff(S = S, t = TC, P = P, species = "H2S")$H2S * sinyr* 10^4     # [cm2/yr]
Dmol.CH4  <- diffcoeff(S = S, t = TC, P = P, species = "CH4")$CH4 * sinyr* 10^4     # [cm2/yr]
Dmol.NH4  <- diffcoeff(S = S, t = TC, P = P, species = "NH4")$NH4 * sinyr* 10^4     # [cm2/yr]
Dmol.NO3  <- diffcoeff(S = S, t = TC, P = P, species = "NO3")$NO3 * sinyr* 10^4     # [cm2/yr]
Dmol.PO4  <- diffcoeff(S = S, t = TC, P = P, species = "PO4")$PO4 * sinyr* 10^4     # [cm2/yr]
Dmol.Cl   <- diffcoeff(S = S, t = TC, P = P, species = "Cl")$Cl * sinyr* 10^4       # [cm2/yr]
Dmol.HCO3 <- diffcoeff(S = S, t = TC, P = P, species = "HCO3")$HCO3 * sinyr* 10^4   # [cm2/yr]
Dmol.Mn   <- diffcoeff(S = S, t = TC, P = P, species = "Mn")$Mn * sinyr* 10^4       # [cm2/yr]

# Conversion factor for salinity to Cl and SO4
convStoCl <- 1/1.80655/molweight("Cl")/sw_dens(S=S,t=TC)
convStoSO4 <- 0.1400/1.80655/molweight("SO4")/sw_dens(S=S,t=TC)

#####################################################################
# Calculation of the Gibbs free energy depending on T and P constant#
#####################################################################

#aerobic CH4 oxidation
dG_star_O2_CH4_cal = subcrt(c("CH4","O2","CO2","H2O"), c(-1,-2,1,2), c("aq","aq","aq","aq"), T = TC, P = P)$out$G   #cal/mol
#Mn oxide AOM
dG_star_MnO2_CH4_cal = subcrt(c("CH4","MnO2","H+","HCO3-","Mn+2","H2O"), c(-1,-4,-7,1,4,5), c("aq","cr","aq","aq","aq","aq"), T = TC, P = P)$out$G   #cal/mol
# #Fe oxide AOM
dG_star_FeOOH_CH4_cal = subcrt(c("CH4","FeOOH","H+","HCO3-","Fe+2","H2O"), c(-1,-8,-15,1,8,13), c("aq","cr","aq","aq","aq","aq"), T = TC, P = P)$out$G   #cal/mol
#S AOM
dG_star_SO4_CH4_cal = subcrt(c("CH4","SO4-2","HS-","HCO3-","H2O"), c(-1,-1,1,1,1), c("aq","aq","aq","aq","aq"), T = TC, P = P)$out$G   #cal/mol

################################################
#conversion of the unit from cal/mol to kJ/mol #
################################################

dG_0_O2_CH4 = dG_star_O2_CH4_cal       / 0.23900573613767 / 1000  
dG_0_MnO2_CH4 = dG_star_MnO2_CH4_cal   / 0.23900573613767 / 1000
dG_0_FeOOH_CH4 = dG_star_FeOOH_CH4_cal / 0.23900573613767 / 1000  
dG_0_SO4_CH4 = dG_star_SO4_CH4_cal     / 0.23900573613767 / 1000  

#################################
### Biogeochemical parameters ###
#################################
# Primary Redox reactions
k_alpha <- 0.3                              # (R1-R5) Reactive OMa      [1/yr]
k_beta  <- 0.0086                           # (R1-R5) Less reactive OMb [1/yr]

# Secondary redox and other reactions 
k1 <-  140000*10^6                          # O2 + Fe         [cm3/mol/yr] 
k2 <-  300*10^6                             # O2 + FeS        [cm3/mol/yr] 
k3 <-  1*10^6                               # O2 + FeS2       [cm3/mol/yr] 
k4 <-  160*10^6                             # O2 + H2S        [cm3/mol/yr] 
k6 <-  55*10^6                              # FeOxA + H2S     [cm3/mol/yr] 
k7 <-  9000*10^6                            # Fe + H2S        [cm3/mol/yr] 
k9 <-  50                                   # FeOxB + CH4     [cm3/mol/yr]  
k10 <- 3                                    # S0 -> SO4 + H2S [1/yr]       
k11 <- 0.25*10^4                            # FeS + S0        [cm3/mol/yr] 
k12 <- 0                                    # FeOxA -> FeOxB  [1/yr]  
k13 <- 0.8*k6                               # FeOxB + H2S     [cm3/mol/yr] 
k14 <- 1000000*10^6                         # O2 + NH4        [cm3/mol/yr]
k15 <- 10^-9                                # FeS + H2S       [cm3/mol/yr] 
k17 <- 0                                    # Fe + CO3        [cm3/mol/yr] 
k18 <- 0.044                                # CO2 + H2 - CH4  [1/yr]
k19 <- 250000                               # NO3 + CH4       [1/yr]       
k20 <- 400                                  # FeCO3 + H2S     [cm3/mol/yr] 
k21 <- 0                                    # Fe3(PO4)2 + H2S [cm3/mol/yr] 
k22 <- 5*10^4                               # Mn + CO3        [cm3/mol/yr]  
k23 <- 1200*10^6                            # Mn + O2         [cm3/mol/yr]
k24 <- 0.001 * 2*10^6                       # MnO2A / B + Fe + PO4 [cm3/mol/yr]
k25 <- 55*10^6                              # MnO2A + H2S     [cm3/mol/yr]
k26 <- 0                                    # MnO2A -> MnO2B  [1/yr]
k28 <- 0.8*k25                              # MnO2B + H2S     [cm3/mol/yr]
k29 <- 0                                    # Re-adsorption of PO4 to Fe oxides [1/yr]

#Vmax, growth rate and death rate

Vmax_Oxic     <- 3.584151e-10               # mol/cell/yr 
Vmax_ANME     <- 5.998285e-13               # mol/cell/yr 
Vmax_ANME_Mn  <- 5.961599e-14               # mol/cell/yr
Vmax_ANME_Fe  <- 7.719506e-14               # mol/cell/yr

Oxic_micro_drate  <- 1 * 10 ^-2  * 365       # 1/yr 
ANME_drate        <- 1 * 10 ^-4  * 365       # 1/yr 
ANME_Mn_drate     <- 1 * 10 ^-5  * 365       # 1/yr 
ANME_Fe_drate     <- 1 * 10 ^-5  * 365       # 1/yr 

# Half-saturation concentrations (based on 3 models of Reed et al.)
K_mO2    <- 20*10^-9                        # R1 MM rate constant [mol/cm3]  
K_mNO3   <- 4*10^-9                         # RN MM rate constant [mol/cm3]
K_mFeOH3 <- 65*10^-6*dens_dw                # R2 MM rate constant [mol/cm3dry]
K_mSO4   <- 1600*10^-9                      # R3 MM rate constant [mol/cm3]
K_mNO3   <- 4*10^-9                         # RN MM rate constant [mol/cm3]
K_mMnO2  <- 4*10^-6*dens_dw                 # RM MM rate constant [mol/cm3dry]

# Vivianite formation
Km_Fe   <- 1000*10^-9
Km_PO4  <- 1000*10^-9
Vmax    <- 0

#Half-saturation constants
Km_O2         <- 10 * 10^-9           
Km_MnOx       <- 5*10^-6*dens_dw      
Km_FeOx       <- 45*10^-6*dens_dw     
Km_SO4        <- 100 * 10^-9          
Km_CH4        <- 10 * 10^-9

F_Oxic_gene         <- 1*10^-4   #start value [genes/cm2/yr]
F_Oxic_gene_dead    <- 0         #start value [genes/cm2/yr]
F_ANME_gene         <- 1*10^-4   #start value [genes/cm2/yr]
F_ANME_gene_dead    <- 0         #start value [genes/cm2/yr]
F_ANME_Mn_gene      <- 1*10^-4   #start value [genes/cm2/yr]
F_ANME_Mn_gene_dead <- 0         #start value [genes/cm2/yr]
F_ANME_Fe_gene      <- 1*10^-4   #start value [genes/cm2/yr]
F_ANME_Fe_gene_dead <- 0         #start value [genes/cm2/yr]

#Attachment of parameters to grid
Db.grid <- setup.prop.1D(func=p.sig, grid = grid, y.0 = Db, y.inf = 0,x.L = 10, x.att = 4) # Db=0, no bioturbation
k_irri.grid <- setup.prop.1D(func=p.exp, grid = grid, y.0 = k_irri, y.inf = 0,x.L = 4, x.att = 2) # k-irri=0, no bioirrigation

#re-ad PO4 FeOx
re_ad.grid <- setup.prop.1D(func=p.sig, grid = grid, y.0 = 1, y.inf = 0,x.L = 10, x.att = 4) # Db=0, no bioturbation

#Use real data for porosity profile
# Por_prof = approx(PW_NB8[,1], PW_NB8[,3] , depth , method= "linear", rule = 2, f = 0, ties = mean)

Porosity <- function(x, y.0, y.inf, gamma)  {
  return (y.inf + (y.0 - y.inf) * exp(-gamma * x))}

por.grid <- setup.prop.1D(func=Porosity, grid=grid, y.0 = por.0, y.inf = por.inf, gamma=gamma)

SolidVolumeFrac <- function(x, y.0, y.inf, gamma)  {
  return (1-(y.inf + (y.0 - y.inf) * exp(-gamma * x)))}

svf.grid <- setup.prop.1D(func=SolidVolumeFrac, grid=grid, y.0 = por.0, y.inf = por.inf, gamma=gamma)

dummy <- setup.compaction.1D(v.0 = v, por.0=por.0, por.inf=por.inf, por.grid=por.grid)

u.grid <- dummy$u           # porewater advective velocities
v.grid <- dummy$v           # solid phase advective velocities

# Correction diffusion coefficients for tortuosity and bioturbation
calc_diffcoef <- function(x, y.0, y.inf, gamma, Dmol, Db)  {
  phi <- Porosity(x, y.0, y.inf, gamma)
  Dbx <- p.exp(x, y.0 = Db, y.inf = 0, x.att = 0.75)
  tort <- 1 - 2*log(phi) # tortuosity correction
  return (Dmol / tort + Dbx)
}

##################################################################################
#attaching depth dependent diffusion coefficient to a grid
##################################################################################
DO2.grid   <- setup.prop.1D(func = calc_diffcoef, grid = grid, y.0 = por.0, 
                            y.inf = por.inf, gamma=gamma, Dmol = Dmol.O2, Db = Db)
DSO4.grid  <- setup.prop.1D(func = calc_diffcoef, grid = grid, y.0 = por.0, 
                            y.inf = por.inf, gamma=gamma, Dmol = Dmol.SO4, Db = Db)
DFe.grid   <- setup.prop.1D(func = calc_diffcoef, grid = grid, y.0 = por.0, 
                            y.inf = por.inf, gamma=gamma, Dmol = Dmol.Fe, Db = Db)
DH2S.grid  <- setup.prop.1D(func = calc_diffcoef, grid = grid, y.0 = por.0, 
                            y.inf = por.inf, gamma=gamma, Dmol = Dmol.H2S, Db = Db)
DCH4.grid  <- setup.prop.1D(func = calc_diffcoef, grid = grid, y.0 = por.0, 
                            y.inf = por.inf, gamma=gamma, Dmol = Dmol.CH4, Db = Db)
DNH4.grid  <- setup.prop.1D(func = calc_diffcoef, grid = grid, y.0 = por.0, 
                            y.inf = por.inf, gamma=gamma, Dmol = Dmol.NH4, Db = Db)
DNO3.grid  <- setup.prop.1D(func = calc_diffcoef, grid = grid, y.0 = por.0, 
                            y.inf = por.inf, gamma=gamma, Dmol = Dmol.NO3, Db = Db)
DPO4.grid  <- setup.prop.1D(func = calc_diffcoef, grid = grid, y.0 = por.0, 
                            y.inf = por.inf, gamma=gamma, Dmol = Dmol.PO4, Db = Db)
DCl.grid   <- setup.prop.1D(func = calc_diffcoef, grid = grid, y.0 = por.0, 
                            y.inf = por.inf, gamma=gamma, Dmol = Dmol.Cl, Db = Db)
DHCO3.grid <- setup.prop.1D(func = calc_diffcoef, grid = grid, y.0 = por.0, 
                            y.inf = por.inf, gamma=gamma, Dmol = Dmol.HCO3, Db = Db)
DMn.grid   <- setup.prop.1D(func = calc_diffcoef, grid = grid, y.0 = por.0, 
                            y.inf = por.inf, gamma=gamma, Dmol = Dmol.Mn, Db = Db)

##############################################################################
#=============================================================================
# Boundary conditions -> PLAY AROUND HERE!! Not based on literature 
#=============================================================================
F_OrgA       <- sed_rate  * 1.3 * 10^-6         # Highly reactive orgC flux [mol/cm2/yr];
F_OrgB       <- sed_rate  * 1.3 * 10^-4         # Less reactive orgC flux [mol/cm2/yr];
F_OrgC       <- sed_rate  * 0.5 * 10^-4         # Refractory orgC flux [mol/cm2/yr];

F_FeOH3A     <- sed_rate  * 2.1 * 10^-6        # Labile FeOX flux at SWI [mol/cm2/yr];
F_FeOH3B     <- sed_rate  * 2.15 * 10^-6       # Refractory FeOX flux at SWI [mol/cm2/yr];
F_FeOH3B_2   <- 0
F_FeOH3B_pulse <- 0 * F_FeOH3B
F_FeOH3C     <- sed_rate  * 0.9 * 10^-6         # Refractory FeOX flux at SWI [mol/cm2/yr];

F_MnO2A      <- sed_rate  * 1 * 10^-6           # highly reactive MnO2 flux at SWI [mol/cm2/yr];
F_MnO2B      <- sed_rate  * 1.5 * 10^-6         # less reactive MnO2 flux at SWI [mol/cm2/yr];
F_MnCO3      <- sed_rate  * 0.5 * 10^-6         # MnCO3 flux at SWI [mol/cm2/yr];

F_FeS        <- 0                               # FeS flux at SWI [mol/cm2/yr];
F_FeS2       <- 0                               # FeS2 flux at SWI [mol/cm2/yr]; 
F_S0         <- 0                               # S0 flux at SWI [mol/cm2/yr];
F_FeCarb     <- sed_rate * 10^-5                # FeCO3 flux at SWI [mol/cm2/yr];
F_FeP        <- chi_FeOxA * F_FeOH3A + chi_FeOxB * F_FeOH3B + chi_FeOxC * F_FeOH3C # FeP flux at SWI [mol/cm2/yr];
F_VivP        <- 0                              # Fe3(PO4)3 flux at SWI [mol/cm2/yr];
F_Porg       <- (1/CtoP) * F_OrgA + (1/CtoP)* F_OrgB + (1/CtoP_c) * F_OrgC # Organic P flux at SWI [mol/cm2/yr];
F_CaP        <- 0                               # Authigenic Ca-P flux at SWI [mol/cm2/yr]
F_DetrP      <- 0                               # Detrital P flux at SWI [mol/cm2/yr]

O20          <- 0.091 * 10^-6                   # BW conc [mol/cm3] 
SO40         <- S*convStoSO4                    # SO4 BW from S in psu converted to g/kg SO4, then converted to mol/cm3
Fe0          <- 0                               # Fe BW conc [mol/cm3]
Mn0          <- 0                               # Mn2+ BW conc [mol/cm3]
H2S0         <- 0                               # H2S BW conc [mol/cm3]
CH40         <- 0                               # CH4 BW conc [mol/cm3]
NH40         <- 0                               # NH4 BW conc [mol/cm3]
NO30         <- 0                               # NO3 BW conc [mol/cm3]
PO40         <- 0                               # PO4 BW conc [mol/cm3]
Cl0          <- S*convStoCl                     # Cl in g/kg converted to mol/cm3
DIC0         <- 1.5*10^-6                       # DIC BW conc [mol/cm3]

#####################################################################
###################   Transient scenario  ##########################
#####################################################################

############   Sedimentation rate change ############################
dv_dt <- function(t, F_sed) {
  sedfactor <-1 
  if (t >= (tmax-5)) { 
    sedfactor <-  3
  }
  
  else if (t > (tmax - tmax) && t < (tmax - 5)) {
    sedfactor <- 3   #sed rate = 2.0 cm/yr
  }
  
  v <- F_sed*sedfactor / dens_dw / (1-por.0) # advective velocity at top in cm/yr
  dummy <- setup.compaction.1D(v.0 = v, por.0=por.0, por.inf=por.inf, por.grid=por.grid)
  v.grid <- dummy$v        # solid phase advective velocities, with new top
  u.grid <- dummy$u        # dissolved phase advective velocities, with new top
  return(dummy) 
}


#####################################################################
###################   Transient scenario  ##########################
#####################################################################

############ Transient fluxes ############################
transient <- function(t) {
  O2_Factor     <- 1.0
  OMA_Factor    <- 1.0
  OMB_Factor    <- 1.0
  OMC_Factor    <- 1.0
  FeOXA_Factor  <- 1.0
  FeOXB_Factor  <- 1.0
  FeOXC_Factor  <- 1.0
  FeS_Factor    <- 1.0
  FeS2_Factor   <- 1.0
  FeCarb_Factor <- 1.0
  CtoP_Factor   <- 1.0
  H2S_Factor    <- 0
  CaP_Factor    <- 1.0
  DetrP_Factor  <- 1.0
  MnOXA_Factor  <- 1.0
  MnOXB_Factor  <- 1.0
  MnCarb_Factor <- 1.0
  F_Sed_factor  <- 1.0
  FeP_Factor    <- 1.0
  Bio_Factor    <-0
  
  
  if (t > (tmax - tmax) && t <= (tmax - 42)) { 
    sedfactor2 = 1
    
    O2_Factor      <- 1
    OMA_Factor     <- sedfactor2 * 1
    OMB_Factor     <- sedfactor2 * 0.8
    OMC_Factor     <- sedfactor2 * 9
    FeOXA_Factor   <- sedfactor2 * 4
    FeOXB_Factor   <- sedfactor2 * 3.5
    F_FeOH3B_pulse <- sedfactor2 * 0
    FeOXC_Factor   <- sedfactor2 * 80
    FeS_Factor     <- 1 * sedfactor2
    FeS2_Factor    <- 1 * sedfactor2
    FeCarb_Factor  <- 1 * sedfactor2
    CtoP_Factor    <- 1 
    H2S_Factor     <- 1 * sedfactor2      
    CaP_Factor     <- 1 * sedfactor2    
    DetrP_Factor   <- 1 * sedfactor2 
    MnOXA_Factor   <- sedfactor2
    MnOXB_Factor   <- sedfactor2
    MnCarb_Factor  <- sedfactor2
    F_Sed_factor   <- sedfactor2
    FeP_Factor     <- 1.0
    Bio_Factor     <- 0
  }
  
  
  else if (t > (tmax - 42) && t <= (tmax - 38)) {
    sedfactor2 = 1
    
    O2_Factor      <- 1
    OMA_Factor     <- sedfactor2 * 300
    OMB_Factor     <- sedfactor2 * 2.6
    OMC_Factor     <- sedfactor2 * 5
    FeOXA_Factor   <- sedfactor2 * 10
    FeOXB_Factor   <- sedfactor2 * 15*1.2
    F_FeOH3B_pulse <- sedfactor2 * 0
    FeOXC_Factor   <- sedfactor2 * 80
    FeS_Factor     <- 1 * sedfactor2
    FeS2_Factor    <- 1 * sedfactor2
    FeCarb_Factor  <- 1 * sedfactor2
    CtoP_Factor    <- 1 
    H2S_Factor     <- 1 * sedfactor2      
    CaP_Factor     <- 1 * sedfactor2    
    DetrP_Factor   <- 1 * sedfactor2 
    MnOXA_Factor   <- sedfactor2 * 2.5
    MnOXB_Factor   <- sedfactor2 * 2.5
    MnCarb_Factor  <- sedfactor2
    F_Sed_factor   <- sedfactor2
    FeP_Factor     <- 1.0
    Bio_Factor     <- 0
  }
  
  
  else if (t > (tmax - 38) && t <= (tmax - 22)) {
    sedfactor2 = 1
    
    O2_Factor      <- 1
    OMA_Factor     <- sedfactor2 * 1
    OMB_Factor     <- sedfactor2 * 0.8
    OMC_Factor     <- sedfactor2 * 9
    FeOXA_Factor   <- sedfactor2 * 5
    FeOXB_Factor   <- sedfactor2 * 6 
    F_FeOH3B_pulse <- sedfactor2 * 0
    FeOXC_Factor   <- sedfactor2 * 80
    FeS_Factor     <- 1 * sedfactor2
    FeS2_Factor    <- 1 * sedfactor2
    FeCarb_Factor  <- 1 * sedfactor2
    CtoP_Factor    <- 1 
    H2S_Factor     <- 1 * sedfactor2      
    CaP_Factor     <- 1 * sedfactor2    
    DetrP_Factor   <- 1 * sedfactor2 
    MnOXA_Factor   <- sedfactor2
    MnOXB_Factor   <- sedfactor2
    MnCarb_Factor  <- sedfactor2
    F_Sed_factor   <- sedfactor2
    FeP_Factor     <- 1.0
    Bio_Factor     <- 0
  }
  
  
  else if (t > (tmax - 22) && t <= (tmax - 18)) {
    
    sedfactor2 = 1
    
    O2_Factor      <- 1
    OMA_Factor     <- sedfactor2 * 300
    OMB_Factor     <- sedfactor2 * 2.6
    OMC_Factor     <- sedfactor2 * 5
    FeOXA_Factor   <- sedfactor2 * 7.5
    FeOXB_Factor   <- sedfactor2 * 15*1.6  
    F_FeOH3B_pulse <- sedfactor2 * 0
    FeOXC_Factor   <- sedfactor2 * 80
    FeS_Factor     <- 1 * sedfactor2
    FeS2_Factor    <- 1 * sedfactor2
    FeCarb_Factor  <- 1 * sedfactor2
    CtoP_Factor    <- 1 
    H2S_Factor     <- 1 * sedfactor2      
    CaP_Factor     <- 1 * sedfactor2    
    DetrP_Factor   <- 1 * sedfactor2 
    MnOXA_Factor   <- sedfactor2 * 6.5
    MnOXB_Factor   <- sedfactor2 * 6.5
    MnCarb_Factor  <- sedfactor2
    F_Sed_factor   <- sedfactor2
    FeP_Factor     <- 1.0
    Bio_Factor     <- 0
  }
  
  else if (t > (tmax - 18) && t <= (tmax - 5)) {
    sedfactor2 = 1
    
    O2_Factor      <- 1
    OMA_Factor     <- sedfactor2 * 40
    OMB_Factor     <- sedfactor2 * 0.8
    OMC_Factor     <- sedfactor2 * 9
    FeOXA_Factor   <- sedfactor2 * 7.5
    FeOXB_Factor   <- sedfactor2 * 14 
    F_FeOH3B_pulse <- sedfactor2 * 0
    FeOXC_Factor   <- sedfactor2 * 80
    FeS_Factor     <- 1 * sedfactor2
    FeS2_Factor    <- 1 * sedfactor2
    FeCarb_Factor  <- 1 * sedfactor2
    CtoP_Factor    <- 1 
    H2S_Factor     <- 1 * sedfactor2      
    CaP_Factor     <- 1 * sedfactor2    
    DetrP_Factor   <- 1 * sedfactor2 
    MnOXA_Factor   <- sedfactor2 * 0.3
    MnOXB_Factor   <- sedfactor2 * 0.3
    MnCarb_Factor  <- sedfactor2
    F_Sed_factor   <- sedfactor2
    FeP_Factor     <- 1.0
    Bio_Factor     <- 1
  }
  
  else if (t > (tmax - 5) && t <= (tmax - 3)) {
    sedfactor2 = 1
    
    O2_Factor      <- 1
    OMA_Factor     <- sedfactor2 * 40
    OMB_Factor     <- sedfactor2 * 1
    OMC_Factor     <- sedfactor2 * 9
    FeOXA_Factor   <- sedfactor2 * 10
    FeOXB_Factor   <- sedfactor2 * 12
    F_FeOH3B_pulse <- sedfactor2 * 0
    FeOXC_Factor   <- sedfactor2 * 40
    FeS_Factor     <- 1 * sedfactor2
    FeS2_Factor    <- 1 * sedfactor2
    FeCarb_Factor  <- 1 * sedfactor2
    CtoP_Factor    <- 1 
    H2S_Factor     <- 1 * sedfactor2      
    CaP_Factor     <- 1 * sedfactor2    
    DetrP_Factor   <- 1 * sedfactor2 
    MnOXA_Factor   <- sedfactor2 * 0.25
    MnOXB_Factor   <- sedfactor2 * 0.25
    MnCarb_Factor  <- sedfactor2
    F_Sed_factor   <- sedfactor2
    FeP_Factor     <- 1.0
    Bio_Factor     <- 1
  }
  
  else if (t > (tmax - 3) && t <= (tmax - 2)) {
    sedfactor2 = 1
    
    O2_Factor      <- 1
    OMA_Factor     <- sedfactor2 * 40
    OMB_Factor     <- sedfactor2 * 1.6
    OMC_Factor     <- sedfactor2 * 9
    FeOXA_Factor   <- sedfactor2 * 10
    FeOXB_Factor   <- sedfactor2 * 15*2
    F_FeOH3B_pulse <- sedfactor2 * 0
    FeOXC_Factor   <- sedfactor2 * 40
    FeS_Factor     <- 1 * sedfactor2
    FeS2_Factor    <- 1 * sedfactor2
    FeCarb_Factor  <- 1 * sedfactor2
    CtoP_Factor    <- 1 
    H2S_Factor     <- 1 * sedfactor2      
    CaP_Factor     <- 1 * sedfactor2    
    DetrP_Factor   <- 1 * sedfactor2 
    MnOXA_Factor   <- sedfactor2 * 0.5
    MnOXB_Factor   <- sedfactor2 * 0.5
    MnCarb_Factor  <- sedfactor2
    F_Sed_factor   <- sedfactor2
    FeP_Factor     <- 1.0
    Bio_Factor     <- 1
  }
  
  else if (t > (tmax - 2) && t <= (tmax - 1)) {
    sedfactor2 = 1
    
    O2_Factor      <- 1
    OMA_Factor     <- sedfactor2 * 80
    OMB_Factor     <- sedfactor2 * 1.8
    OMC_Factor     <- sedfactor2 * 5
    FeOXA_Factor   <- sedfactor2 * 10
    FeOXB_Factor   <- sedfactor2 * 15*2
    F_FeOH3B_pulse <- sedfactor2 * 0
    FeOXC_Factor   <- sedfactor2 * 40
    FeS_Factor     <- 1 * sedfactor2
    FeS2_Factor    <- 1 * sedfactor2
    FeCarb_Factor  <- 1 * sedfactor2
    CtoP_Factor    <- 1 
    H2S_Factor     <- 1 * sedfactor2      
    CaP_Factor     <- 1 * sedfactor2    
    DetrP_Factor   <- 1 * sedfactor2 
    MnOXA_Factor   <- sedfactor2
    MnOXB_Factor   <- sedfactor2
    MnCarb_Factor  <- sedfactor2
    F_Sed_factor   <- sedfactor2
    FeP_Factor     <- 1.0
    Bio_Factor     <- 1
    
  }
  
  else if (t > (tmax-1)) {
    sedfactor2 = 1
    
    O2_Factor      <- 1
    OMA_Factor     <- sedfactor2 * 80
    OMB_Factor     <- sedfactor2 * 1.8
    OMC_Factor     <- sedfactor2 * 5
    FeOXA_Factor   <- sedfactor2 * 10
    FeOXB_Factor   <- sedfactor2 * 15*2
    F_FeOH3B_pulse <- sedfactor2 * 0
    FeOXC_Factor   <- sedfactor2
    FeS_Factor     <- 1 * sedfactor2
    FeS2_Factor    <- 1 * sedfactor2
    FeCarb_Factor  <- 1 * sedfactor2
    CtoP_Factor    <- 1 
    H2S_Factor     <- 1 * sedfactor2      
    CaP_Factor     <- 1 * sedfactor2    
    DetrP_Factor   <- 1 * sedfactor2 
    MnOXA_Factor   <- sedfactor2
    MnOXB_Factor   <- sedfactor2
    MnCarb_Factor  <- sedfactor2
    F_Sed_factor   <- sedfactor2
    FeP_Factor     <- 1.0
    Bio_Factor     <- 1
    
  }
  
  return(c(O2_Factor, OMA_Factor, OMB_Factor, OMC_Factor, FeOXA_Factor, FeOXB_Factor, 
           FeOXC_Factor, FeS_Factor, FeS2_Factor, FeCarb_Factor, CtoP_Factor, H2S_Factor,
           CaP_Factor, DetrP_Factor,MnOXA_Factor,MnOXB_Factor,MnCarb_Factor, F_Sed_factor, FeP_Factor,F_FeOH3B_pulse,Bio_Factor))
}


#=============================================================================
# Model formulation
#=============================================================================
Model <- function(t, state, pars) {
  # Initialisation of state variables
  OrgCA  <- state[(0*N+1):(1*N)] 
  OrgCB  <- state[(1*N+1):(2*N)] 
  OrgCC  <- state[(2*N+1):(3*N)] 
  O2     <- state[(3*N+1):(4*N)]
  FeOH3A <- state[(4*N+1):(5*N)]
  FeOH3B <- state[(5*N+1):(6*N)]
  FeOH3C <- state[(6*N+1):(7*N)]
  SO4    <- state[(7*N+1):(8*N)] 
  Fe     <- state[(8*N+1):(9*N)]
  FeS    <- state[(9*N+1):(10*N)]
  FeS2   <- state[(10*N+1):(11*N)] 
  H2S    <- state[(11*N+1):(12*N)]
  CH4    <- state[(12*N+1):(13*N)] 
  S0     <- state[(13*N+1):(14*N)]
  NH4    <- state[(14*N+1):(15*N)]
  NO3    <- state[(15*N+1):(16*N)]
  PO4    <- state[(16*N+1):(17*N)]
  FeP    <- state[(17*N+1):(18*N)]
  FeCarb <- state[(18*N+1):(19*N)]
  DIC    <- state[(19*N+1):(20*N)]
  Cl     <- state[(20*N+1):(21*N)]
  Porg   <- state[(21*N+1):(22*N)]
  CaP    <- state[(22*N+1):(23*N)]
  DetrP  <- state[(23*N+1):(24*N)]
  VivP   <- state[(24*N+1):(25*N)]
  MnO2A  <- state[(25*N+1):(26*N)]
  MnO2B  <- state[(26*N+1):(27*N)]
  MnCO3  <- state[(27*N+1):(28*N)]
  Mn     <- state[(28*N+1):(29*N)]
  FeOH3B_2 <- state[(29*N+1):(30*N)]
  FeOH3B_pulse <- state[(30*N+1):(31*N)]
  ANME_gene <- state[(31*N+1):(32*N)]
  ANME_gene_dead <- state[(32*N+1):(33*N)]
  Oxic_gene <- state[(33*N+1):(34*N)]
  Oxic_gene_dead <- state[(34*N+1):(35*N)]
  ANME_Fe_gene <- state[(35*N+1):(36*N)]
  ANME_Fe_gene_dead <- state[(36*N+1):(37*N)]
  ANME_Mn_gene <- state[(37*N+1):(38*N)]
  ANME_Mn_gene_dead <- state[(38*N+1):(39*N)]
  
  #### Updating time varying variables #############################################################
  
  #re-updating sed. rate 
  dummyv2 <- dv_dt(t,F_sed)
  v.grid  <- dummyv2$v          # solid phase advective velocities, with new top
  u.grid  <- dummyv2$u          # dissolved phase advective velocities, with new top
  
  
  # updating Fluxes ... multiplying initial values by a modulating factor
  dummyvFactor <- transient(t)
  O20          <- O20      * dummyvFactor[1]
  F_OrgA       <- F_OrgA   * dummyvFactor[2]
  F_OrgB       <- F_OrgB   * dummyvFactor[3]
  F_OrgC       <- F_OrgC   * dummyvFactor[4]
  F_FeOH3A     <- F_FeOH3A * dummyvFactor[5]
  F_FeOH3B     <- F_FeOH3B * dummyvFactor[6]
  F_FeOH3C     <- F_FeOH3C * dummyvFactor[7]
  F_FeS        <- F_FeS    * dummyvFactor[8]
  F_FeS2       <- F_FeS2   * dummyvFactor[9]
  F_FeCarb     <- F_FeCarb * dummyvFactor[10]
  F_FeP        <- chi_FeOxA * F_FeOH3A + chi_FeOxB  * F_FeOH3B + chi_FeOxC * F_FeOH3C + chi_FeOxB_pulse * F_FeOH3B_pulse
  CtoP         <- CtoP     * dummyvFactor[11]
  F_Porg       <- (1/CtoP) * F_OrgA + (1/CtoP)* F_OrgB + (1/CtoP_c) * F_OrgC 
  H2S0         <- H2S0     * dummyvFactor[12]
  F_CaP        <- F_CaP    * dummyvFactor[13]
  F_DetrP      <- F_DetrP  * dummyvFactor[14]
  F_MnO2A      <- F_MnO2A  * dummyvFactor[15]
  F_MnO2B	     <- F_MnO2B  * dummyvFactor[16]
  F_MnCO3      <- F_MnCO3  * dummyvFactor[17]
  F_sed        <- F_sed    * dummyvFactor[18] 
  F_FeOH3B_pulse <- F_FeOH3B_pulse* dummyvFactor[20] 
  Bio_Factor <- dummyvFactor[21]
  
  #### Define the transport terms ###########################################################################
  #tran.1D calculates advection and diffusion
  tranCl     <- tran.1D(C = Cl,     C.up = Cl0,         D = DCl.grid,   v = u.grid, VF = por.grid, dx = grid)
  tranOrgCA  <- tran.1D(C = OrgCA,  flux.up = F_OrgA,   D = Db.grid,    v = v.grid, VF = svf.grid, dx = grid)
  tranOrgCB  <- tran.1D(C = OrgCB,  flux.up = F_OrgB,   D = Db.grid,    v = v.grid, VF = svf.grid, dx = grid)
  tranOrgCC  <- tran.1D(C = OrgCC,  flux.up = F_OrgC,   D = Db.grid,    v = v.grid, VF = svf.grid, dx = grid)
  tranO2     <- tran.1D(C = O2,     C.up = O20,         D = DO2.grid,   v = u.grid, VF = por.grid, dx = grid)
  tranFeOH3A <- tran.1D(C = FeOH3A, flux.up = F_FeOH3A, D = Db.grid,    v = v.grid, VF = svf.grid, dx = grid)
  tranFeOH3B <- tran.1D(C = FeOH3B, flux.up = F_FeOH3B, D = Db.grid,    v = v.grid, VF = svf.grid, dx = grid)
  tranFeOH3C <- tran.1D(C = FeOH3C, flux.up = F_FeOH3C, D = Db.grid,    v = v.grid, VF = svf.grid, dx = grid)
  tranSO4    <- tran.1D(C = SO4,    C.up = SO40,        D = DSO4.grid,  v = u.grid, VF = por.grid, dx = grid)
  tranFe     <- tran.1D(C = Fe,     C.up = Fe0,         D = DFe.grid,   v = u.grid, VF = por.grid, dx = grid)
  tranFeS    <- tran.1D(C = FeS,    flux.up = F_FeS,    D = Db.grid,    v = v.grid, VF = svf.grid, dx = grid)
  tranFeS2   <- tran.1D(C = FeS2,   flux.up = F_FeS2,   D = Db.grid,    v = v.grid, VF = svf.grid, dx = grid)
  tranH2S    <- tran.1D(C = H2S,    C.up = H2S0,        D = DH2S.grid,  v = u.grid, VF = por.grid, dx = grid)
  tranCH4    <- tran.1D(C = CH4,    C.up = CH40,        D = DCH4.grid,  v = u.grid, VF = por.grid, dx = grid)
  tranS0     <- tran.1D(C = S0,     flux.up = F_S0,     D = Db.grid,    v = v.grid, VF = svf.grid, dx = grid)
  tranNH4    <- tran.1D(C = NH4,    C.up = NH40,        D = DNH4.grid,  v = u.grid, VF = por.grid, dx = grid)
  tranNO3    <- tran.1D(C = NO3,    C.up = NO30,        D = DNO3.grid,  v = u.grid, VF = por.grid, dx = grid)
  tranFeP    <- tran.1D(C = FeP,    flux.up = F_FeP,    D = Db.grid,    v = v.grid, VF = svf.grid, dx = grid)
  tranPO4    <- tran.1D(C = PO4,    C.up = PO40,        D = DPO4.grid,  v = u.grid, VF = por.grid, dx = grid)
  tranFeCarb <- tran.1D(C = FeCarb, flux.up = F_FeCarb, D = Db.grid,    v = v.grid, VF = svf.grid, dx = grid)
  tranDIC    <- tran.1D(C = DIC,    C.up = DIC0,        D = DHCO3.grid, v = u.grid, VF = por.grid, dx = grid)
  tranPorg   <- tran.1D(C = Porg,   flux.up = F_Porg,   D = Db.grid,    v = v.grid, VF = svf.grid, dx = grid)
  tranCaP    <- tran.1D(C = CaP,    flux.up = F_CaP,    D = Db.grid,    v = v.grid, VF = svf.grid, dx = grid)
  tranDetrP  <- tran.1D(C = DetrP,   flux.up = F_DetrP, D = Db.grid,    v = v.grid, VF = svf.grid, dx = grid)
  tranVivP   <- tran.1D(C = VivP,   flux.up = F_VivP,   D = Db.grid,    v = v.grid, VF = svf.grid, dx = grid)
  tranMnO2A  <- tran.1D(C = MnO2A,  flux.up = F_MnO2A,  D = Db.grid,    v = v.grid, VF = svf.grid, dx = grid)
  tranMnO2B  <- tran.1D(C = MnO2B,  flux.up = F_MnO2B,  D = Db.grid,    v = v.grid, VF = svf.grid, dx = grid)
  tranMnCO3  <- tran.1D(C = MnCO3,flux.up = F_MnCO3,    D = Db.grid,    v = v.grid, VF = svf.grid, dx = grid)
  tranMn     <- tran.1D(C = Mn,       C.up = Mn0,       D = DMn.grid,   v = u.grid, VF = por.grid, dx = grid)
  tranFeOH3B_2 <-     tran.1D(C = FeOH3B_2,     flux.up = F_FeOH3B_2,     D = Db.grid,    v = v.grid, VF = svf.grid, dx = grid)
  tranFeOH3B_pulse <- tran.1D(C = FeOH3B_pulse, flux.up = F_FeOH3B_pulse, D = Db.grid,    v = v.grid, VF = svf.grid, dx = grid)
  tranANME_gene <- tran.1D(C = ANME_gene, flux.up = F_ANME_gene, D = Db.grid,    v = v.grid, VF = svf.grid, dx = grid)
  tranANME_gene_dead <- tran.1D(C = ANME_gene_dead, flux.up = F_ANME_gene_dead, D = Db.grid,    v = v.grid, VF = svf.grid, dx = grid)
  tranOxic_gene <- tran.1D(C = Oxic_gene, flux.up = F_Oxic_gene, D = Db.grid,    v = v.grid, VF = svf.grid, dx = grid)
  tranOxic_gene_dead <- tran.1D(C = Oxic_gene_dead, flux.up = F_Oxic_gene_dead, D = Db.grid,    v = v.grid, VF = svf.grid, dx = grid)
  tranANME_Fe_gene <- tran.1D(C = ANME_Fe_gene, flux.up = F_ANME_Fe_gene, D = Db.grid,    v = v.grid, VF = svf.grid, dx = grid)
  tranANME_Fe_gene_dead <- tran.1D(C = ANME_Fe_gene_dead, flux.up = F_ANME_Fe_gene_dead, D = Db.grid,    v = v.grid, VF = svf.grid, dx = grid)
  tranANME_Mn_gene <- tran.1D(C = ANME_Mn_gene, flux.up = F_ANME_Mn_gene, D = Db.grid,    v = v.grid, VF = svf.grid, dx = grid)
  tranANME_Mn_gene_dead <- tran.1D(C = ANME_Mn_gene_dead, flux.up = F_ANME_Mn_gene_dead, D = Db.grid,    v = v.grid, VF = svf.grid, dx = grid)
  
  #### Define the reaction terms ########################################################################### 
  
  # Primary redox reactions and methanogenesis [mmol/V_s/y]
  # Oxic mineralization
  R1a <- k_alpha * OrgCA * (O2 / (K_mO2 + O2))
  R1b <- k_beta  * OrgCB * (O2 / (K_mO2 + O2))
  
  # Denitrification coupled to OM degradation
  RNa <- k_alpha * OrgCA * (NO3 / (K_mNO3 + NO3)) * (K_mO2 / (K_mO2 + O2))
  RNb <- k_beta  * OrgCB * (NO3 / (K_mNO3 + NO3)) * (K_mO2 / (K_mO2 + O2))
  
  # MnO2 reduction (using MnO2A, MnO2B is not susceptible to OM degradation) coupled to OM degradation
  RMa <- k_alpha * OrgCA * (MnO2A / (K_mMnO2 + MnO2A)) * (K_mNO3 / (K_mNO3 + NO3)) * (K_mO2 / (K_mO2 + O2))
  RMb <- k_beta  * OrgCB * (MnO2A / (K_mMnO2 + MnO2A)) * (K_mNO3 / (K_mNO3 + NO3)) * (K_mO2 / (K_mO2 + O2))
  
  # FeOx reduction (using FeOH3A, FeOH3B and FeOH3C are not susceptible to OM degradation) coupled to OM degradation
  R2a <- k_alpha * OrgCA * (FeOH3A / (K_mFeOH3 + FeOH3A)) * (K_mMnO2 / (K_mMnO2 + MnO2A)) * (K_mNO3 / (K_mNO3 + NO3)) * (K_mO2 / (K_mO2 + O2))
  R2b <- k_beta  * OrgCB * (FeOH3A / (K_mFeOH3 + FeOH3A)) * (K_mMnO2 / (K_mMnO2 + MnO2A)) * (K_mNO3 / (K_mNO3 + NO3)) * (K_mO2 / (K_mO2 + O2))
  
  # Sulfate reduction coupled to OM degradation
  R3a <- k_alpha * OrgCA * (SO4 / (K_mSO4 + SO4)) * (K_mFeOH3 / (K_mFeOH3 + FeOH3A)) * (K_mMnO2 / (K_mMnO2 + MnO2A)) * (K_mNO3 / (K_mNO3 + NO3)) * (K_mO2 / (K_mO2 + O2))
  R3b <- k_beta  * OrgCB * (SO4 / (K_mSO4 + SO4)) * (K_mFeOH3 / (K_mFeOH3 + FeOH3A)) * (K_mMnO2 / (K_mMnO2 + MnO2A)) * (K_mNO3 / (K_mNO3 + NO3)) * (K_mO2 / (K_mO2 + O2))
  
  # Methanogenesis 
  R4a <- k_alpha * OrgCA * (K_mSO4 / (K_mSO4 + SO4)) * (K_mFeOH3 / (K_mFeOH3 + FeOH3A)) * (K_mMnO2 / (K_mMnO2 + MnO2A)) * (K_mNO3 / (K_mNO3 + NO3)) * (K_mO2 / (K_mO2 + O2))
  R4b <- k_beta  * OrgCB * (K_mSO4 / (K_mSO4 + SO4)) * (K_mFeOH3 / (K_mFeOH3 + FeOH3A)) * (K_mMnO2 / (K_mMnO2 + MnO2A)) * (K_mNO3 / (K_mNO3 + NO3)) * (K_mO2 / (K_mO2 + O2))
  #   # methanogenesis with HCO3-
  R23 <- k18 * DIC * (K_mSO4 / (K_mSO4 + SO4)) * (K_mFeOH3 / (K_mFeOH3 + FeOH3A)) * (K_mNO3 / (K_mNO3 + NO3)) * (K_mO2 / (K_mO2 + O2))         
  
  #Vivianite formation according to Reed 2016
  Rviv <- Vmax *(Fe/(Fe+Km_Fe))*(PO4/(PO4 + Km_PO4))
  
  # Other reactions (V in cm3). Order kept from Reed et al. (2011) L&O
  R5  <- k1 * O2 * Fe       # (R8)   [mol/V_pw/y] --> Fe(OH)3 formation
  R6  <- k2 * O2 * FeS      # (R9)   [mol/V_s/y]  --> FeS dissolution 
  R7  <- k3 * O2 * FeS2     # (R10)  [mol/V_s/y]  --> FeS2 dissolution 
  R8  <- k4 * O2 * H2S      # (R11)  [mol/V_pw/y] --> H2S oxidation
  # R9  <- k5 * O2 * CH4      # (R12)  [mol/V_pw/y] --> aerobic methane oxidation 
  R10 <- k6 * FeOH3A * H2S  # (R13)  [mol/V_s/y]  --> Fe-reduction coupled to sulphide oxidation
  R11 <- k7 * Fe * H2S      # (R15)  [mol/V_pw/y] --> FeS formation
  # R12 <- k8 * SO4 * CH4     # (R19)  [mol/V_pw/y] --> SO4-AOM 
  # R13 <- k9 * FeOH3A * CH4  # (R20a) [mol/V_s/y]  --> Fe-AOM
  R14 <- k10 * S0           # (R17)  [mol/V_s/y]  --> S0 transformation into SO4 and H2S 
  R15 <- k11 * FeS * S0     # (R18)  [mol/V_s/y]  --> pyrite formation 
  R16 <- k12 * FeOH3A       # (R21)  [mol/V_s/y]  --> Conversion from FeOH3a to FeOH3b
  R17 <- k13 * FeOH3B * H2S # (R14)  [mol/V_s/y]  --> Fe-reduction coupled to sulphide oxidation
  # R18 <- k9 * FeOH3B * CH4  # (R20b) [mol/V_s/y]  --> Fe-AOM
  R19 <- k14 * O2 * NH4     # (R7)   [mol/V_pw/y] --> nitrification 
  R20 <- k15 * FeS * H2S    # (R16)  [mol/V_s/y]  --> pyrite formation 
  #  R21 <- k16 * Fe * PO4     # (R23)  [mol/v_pw/y] --> vivianite formation 
  R22 <- k17 * Fe * DIC*0.1 # (R24)  [mol/V_pw/y] --> FeCO3 formation with CO32- (approximately 10% of DIC pool -> factor 0.1)
  R24 <- k19 * NO3 * CH4    # (R22)  [mol/V_s/y]  --> Conversion from FeOH3b to FeOH3c
  R25 <- k20 * FeCarb * H2S # (R25)  [mol/V_s/y]  --> Conversion of Fe carb to FeS 
  R26 <- k21 * VivP * H2S   # (R26)  [mol/V_s/y]  --> Conversion of vivianite to FeS 
  
  R27 <- k22 * Mn * DIC*0.1   # [mol/V_pw/yr] ... MnCO3 precipitation. Note that CO3 is ~10% of DIC     
  R28 <- k23 * Mn * O2                      # [mol/V_pw/yr] ... Mn oxidation
  R29 <- k24 * MnO2A * Fe                   # [mol/V_s/yr]  ... MnO2A reduction coupled to Fe oxidation
  R30 <- k25 * MnO2A * H2S                  # [mol/V_s/yr]  ... MnO2A reduction coupled to S oxidation
  R31 <- k26 * MnO2A                        # [mol/V_s/yr]  ... Conversion from MnO2A to MnO2B
  R32 <- k24 * MnO2B * Fe                   # [mol/V_s/yr]  ... MnO2B reduction coupled to Fe oxidation
  R33 <- k28 * MnO2B * H2S                  # [mol/V_s/yr]  ... MnO2B reduction coupled to S oxidation
  # R34 <- k27 * MnO2A * CH4                  # [mol/V_s/y]   ... MnO2A-AOM
  # R35 <- k27 * MnO2B * CH4                  # [mol/V_s/y]   ... MnO2B-AOM
  
  #Readsorption reaction
  R17_2 <- k13 * FeOH3B_2 * H2S # (R14)  [mol/V_s/y]  --> Fe-reduction coupled to sulphide oxidation
  R18_2 <- k9 * FeOH3B_2 * CH4  # (R20b) [mol/V_s/y]  --> Fe-AOM
  R36_2 <- k29 * FeOH3B * PO4
  R36 = R36_2 * re_ad.grid$mid* dummyvFactor[21] 
  
  #Pulse reactions
  R17_pulse <- k13 * FeOH3B_pulse * H2S # (R14)  [mol/V_s/y]  --> Fe-reduction coupled to sulphide oxidation
  R18_pulse <- k9 * FeOH3B_pulse * CH4  # (R20b) [mol/V_s/y]  --> Fe-AOM
  R36_2_pulse <- k29 * FeOH3B_pulse * PO4
  R36_pulse = R36_2_pulse * re_ad.grid$mid* dummyvFactor[21] 
  
  ##################
  #Calculating Gibbs free energy according to Reed et al 2014 & Louca et al 2016 PNAS ??G=??G0 +RT lnQ
  # Q = (D^d * D^e)/(B^b * C^c) (Reaction bB + cC -> dD + eE) CH4 + SO4 -> HS- + HCO3- (assumption that 10% of DIC is HCO3-)
  ##################
  
  load("Ore_NB8_Baseline.Rdata")
  
  # now used the output of the final model run as input
  # remove any very small negative values
  CH4_baseline = CH4              ; CH4_baseline[CH4_baseline < 0] <- 0 
  O2_baseline = O2                ; O2_baseline[O2_baseline < 0] <- 0
  FeOx_baseline = FeOH3A+FeOH3A   ; FeOx_baseline[FeOx_baseline < 0] <- 0
  MnOx_baseline = MnO2A+MnO2B     ; MnOx_baseline[MnOx_baseline < 0] <- 0
  DIC_baseline = DIC              ; DIC_baseline[DIC_baseline < 0] <- 0
  Mn_baseline = Mn                ; Mn_baseline[Mn_baseline < 0] <- 0
  Fe_baseline = Fe                ; Fe_baseline[Fe_baseline < 0] <- 0
  SO4_baseline = SO4              ; SO4_baseline[SO4_baseline < 0] <- 0
  H2S_baseline = H2S              ; H2S_baseline[H2S_baseline < 0] <- 0
  
  Q_O2_AOM    <- (CH4_baseline + O2_baseline^2)/(0.1 * DIC_baseline)                          # unit less
  Q_MnOx_AOM  <- (CH4_baseline + (MnOx_baseline)^4 )/(0.1*DIC_baseline + Mn_baseline^4)       # unit less
  Q_FeOx_AOM  <- (CH4_baseline + (FeOx_baseline)^8)/(0.1 *DIC_baseline + Fe_baseline^8)       # unit less
  Q_S_AOM     <- (CH4_baseline + SO4_baseline)/(H2S_baseline  + 0.1 * DIC_baseline)           # unit less
  
  #Gibbs free energy
  dG_O2_AOM   <- dG_0_O2_CH4   + R_gasconstant * (TC + 273.15) * log(Q_O2_AOM)                 # kJ/mol (Gibbs free energy of the reaction: 2O2 + CH4)
  dG_MnOx_AOM <- dG_0_MnO2_CH4 + R_gasconstant * (TC + 273.15) * log(Q_MnOx_AOM)               # kJ/mol (Gibbs free energy of the reaction: 4MnOx + CH4)
  dG_FeOx_AOM <- dG_0_FeOOH_CH4+ R_gasconstant * (TC + 273.15) * log(Q_FeOx_AOM)               # kJ/mol (Gibbs free energy of the reaction: 8FeOx + CH4)
  dG_S_AOM    <- dG_0_SO4_CH4  + R_gasconstant * (TC + 273.15) * log(Q_S_AOM)                  # kJ/mol (Gibbs free energy of the reaction: SO4 + CH4)
  
  #Thermodynamic potential factor FT = e^((??G + F????)/(RT)+ 1)^-1
  Ft_O2_AOM      <-(exp((dG_O2_AOM + F_thermo * d_psi)   /(R_gasconstant * (TC+273.15)))+1) ^-1     # unitless
  Ft_MnOx_AOM  <-(exp((dG_MnOx_AOM + F_thermo * d_psi)   /(R_gasconstant * (TC+273.15)))+1) ^-1     # unitless
  Ft_FeOx_AOM    <-(exp((dG_FeOx_AOM + F_thermo * d_psi)   /(R_gasconstant * (TC+273.15)))+1) ^-1   # unitless
  Ft_S_AOM       <-(exp((dG_S_AOM + F_thermo * d_psi)   /(R_gasconstant * (TC+273.15)))+1) ^-1      # unitless
  
  #Biomass production coefficient
  Zr_O2_AOM  <- 2.08 * gamma_e - 0.0211 * dG_O2_AOM                                            # gram/mol
  Zr_MnOx_AOM<- 2.08 * gamma_e - 0.0211 * dG_MnOx_AOM                                          # gram/mol
  Zr_FeOx_AOM<- 2.08 * gamma_e - 0.0211 * dG_FeOx_AOM                                          # gram/mol
  Zr_S_AOM   <- 2.08 * gamma_e - 0.0211 * dG_S_AOM                                             # gram/mol
  
  #Gene-specific reaction rates
  Hr_O2_AOM  <- Ft_O2_AOM * Vmax_Oxic * (CH4/(CH4+Km_CH4))*(O2/(O2 + Km_O2))                                      # mol/yr/genes
  Hr_MnOxA_AOM<- Ft_MnOx_AOM * Vmax_ANME_Mn * (CH4/(CH4+Km_CH4))*((MnO2A)/((MnO2A) + Km_MnOx))                    # mol/yr/genes
  Hr_MnOxB_AOM<- Ft_MnOx_AOM * 0.75 * Vmax_ANME_Mn * (CH4/(CH4+Km_CH4))*((MnO2B)/((MnO2B)   + Km_MnOx))           # mol/yr/genes
  Hr_FeOxA_AOM<- Ft_FeOx_AOM * Vmax_ANME_Fe * (CH4/(CH4+Km_CH4))*((FeOH3A)/((FeOH3A) + Km_FeOx))                  # mol/yr/genes
  Hr_FeOxB_AOM<- Ft_FeOx_AOM * 0.75 * Vmax_ANME_Fe * (CH4/(CH4+Km_CH4))*((FeOH3B)/((FeOH3B) + Km_FeOx))           # mol/yr/genes
  Hr_S_AOM   <- Ft_S_AOM * Vmax_ANME * (CH4/(CH4+Km_CH4))*(SO4/(SO4 + Km_SO4))                                    # mol/yr/genes
  
  #ANME growth
  Oxic_micro_grate  <- Hr_O2_AOM     * Zr_O2_AOM * 1/c_cell                                     # [1/yr]
  ANME_grate        <- Hr_S_AOM      * Zr_S_AOM  * 1/c_cell                                     # [1/yr]
  ANME_MnA_grate    <- Hr_MnOxA_AOM  * Zr_MnOx_AOM  * 1/c_cell                                  # [1/yr]
  ANME_MnB_grate    <- Hr_MnOxB_AOM  * Zr_MnOx_AOM  * 1/c_cell                                  # [1/yr]
  ANME_FeA_grate    <- Hr_FeOxA_AOM  * Zr_FeOx_AOM  * 1/c_cell                                  # [1/yr]
  ANME_FeB_grate    <- Hr_FeOxB_AOM  * Zr_FeOx_AOM  * 1/c_cell                                  # [1/yr]
  
  #gene reactions
  R37  <-  ANME_grate       * ANME_gene                                                         # Growth rate [genes/yr/cm3]
  R38  <-  ANME_drate       * ANME_gene                                                         # Death rate  [genes/yr/cm3]
  R39  <-  Oxic_micro_grate * Oxic_gene                                                         # Growth rate [genes/yr/cm3]
  R40  <-  Oxic_micro_drate * Oxic_gene                                                         # Death rate  [genes/yr/cm3]
  R41  <-  (ANME_FeA_grate + ANME_FeB_grate)   * ANME_Fe_gene                                   # Growth rate [genes/yr/cm3]
  R42  <-  ANME_Fe_drate   * ANME_Fe_gene                                                       # Death rate  [genes/yr/cm3]
  R43  <-  (ANME_MnA_grate + ANME_MnB_grate)   * ANME_Mn_gene                                   # Growth rate [genes/yr/cm3]
  R44  <-  ANME_Mn_drate   * ANME_Mn_gene                                                       # Death rate  [genes/yr/cm3]
  
  #AOM gene centric approach Reed 2014 PNAS
  RO2_CH4    <- Oxic_gene    * Hr_O2_AOM                                                        # [mol/yr/cm3]
  RSO4_CH4   <- ANME_gene    * Hr_S_AOM                                                         # [mol/yr/cm3]
  RFeOxA_CH4 <- ANME_Fe_gene * Hr_FeOxA_AOM                                                     # [mol/yr/cm3]
  RFeOxB_CH4 <- ANME_Fe_gene * Hr_FeOxB_AOM                                                     # [mol/yr/cm3]
  RMnOxA_CH4 <- ANME_Mn_gene * Hr_MnOxA_AOM                                                     # [mol/yr/cm3]
  RMnOxB_CH4 <- ANME_Mn_gene * Hr_MnOxB_AOM                                                     # [mol/yr/cm3]
  
  # Conversion units
  q <- svf.grid$mid / por.grid$mid #1/svf to 1/por
  r <- por.grid$mid / svf.grid$mid #1/por to 1/svf
  
  # Mass balances
  dOrgCAdt  <- tranOrgCA$dC  - R1a - RNa - RMa - R2a - R3a - R4a 
  dOrgCBdt  <- tranOrgCB$dC  - R1b - RNb - RMb - R2b - R3b - R4b 
  dOrgCCdt  <- tranOrgCC$dC  
  dO2dt     <- tranO2$dC     - q * (R1a + R1b) - R5 - 2 * R8 - 2 * RO2_CH4 - 2 * q * R6 - 7 * q * R7 - 2 * R19 - R28- k_irri.grid$mid*(O2 - O20)* dummyvFactor[21]
  dFeOH3Adt <- tranFeOH3A$dC - 4 * (R2a + R2b) + 4 * r * R5 - 2 * R10 - 8 * RFeOxA_CH4 - R16 + 2 * (R29 + R32)
  dFeOH3Bdt <- tranFeOH3B$dC - 2 * R17 - 8 * RFeOxB_CH4 + R16 - R24 - R36
  dFeOH3Cdt <- tranFeOH3C$dC + R24
  dSO4dt    <- tranSO4$dC    - 0.5 * q * (R3a + R3b) + R8 - RSO4_CH4 + q * R14 + q * R6 + q * 4 * R7 - k_irri.grid$mid*(SO4 - SO40)* dummyvFactor[21]
  dFedt     <- tranFe$dC     + 4 * q * (R2a + R2b) - 4 * R5 + 2 * q * (R10 + R17 + R17_2 + R17_pulse) - R11 + 8 * q * (RFeOxA_CH4 + RFeOxB_CH4 + R18_2 + R18_pulse) + q * R6 + 2 * q * R7 - 3 * Rviv - R22 - k_irri.grid$mid*(Fe - Fe0) * dummyvFactor[21] - 2 * q * (R29 + R32)
  dFeSdt    <- tranFeS$dC    - R6 + r * R11 - R15 - R20 + R25 + 3 * R26
  dFeS2dt   <- tranFeS2$dC   - 2 * R7 + R15 + R20
  dH2Sdt    <- tranH2S$dC    + 0.5 * q * (R3a + R3b) - R8 - q * (R10 + R17 +R17_2 + R17_pulse) - q * R20 - R11 + RSO4_CH4 + q * 3 * R14 - q * R25 - q * 3 * R26 - k_irri.grid$mid*(H2S - H2S0) * dummyvFactor[21]  - q * (R30 + R33)
  dCH4dt    <- tranCH4$dC    + q * 0.5 * (R4a + R4b) - RO2_CH4 - RSO4_CH4 - q * (RFeOxA_CH4 + RFeOxB_CH4 + R18_2 + R18_pulse) + R23 - k_irri.grid$mid*(CH4 - CH40) * dummyvFactor[21] - q * (RMnOxA_CH4 + RMnOxB_CH4)  - 5 * R24
  dS0dt     <- tranS0$dC     + R10 + R17 + R17_2 + R17_pulse - 4 * R14 - R15 + R30 + R33
  dNH4dt    <- tranNH4$dC    + q * (1/CtoN)*(R1a + R1b + RNa + RNb + RMa + RMb + R2a + R2b + R3a + R3b + R4a + R4b) - R19 - k_irri.grid$mid*(NH4 - NH40)* dummyvFactor[21]
  dNO3dt    <- tranNO3$dC    - q * (4/5)*(RNa + RNb) + R19 - k_irri.grid$mid*(NO3 - NO30) * dummyvFactor[21] - 8 * R24
  dFePdt    <- tranFeP$dC    - chi_FeOxA * 4 * (R2a + R2b) + 4 * r * chi_FeOxA * R5 - 2 * chi_FeOxA * R10 - 8 * chi_FeOxA * RFeOxA_CH4 - (chi_FeOxA - chi_FeOxB) * R16 - 2 * chi_FeOxB * R17- 2 * chi_FeOxB_max * R17_2 - 2 * chi_FeOxB_pulse * R17_pulse - 8 * chi_FeOxB * RFeOxB_CH4 - 8 * chi_FeOxB_max * R18_2 - 8 * chi_FeOxB_pulse * R18_pulse - (chi_FeOxB - chi_FeOxC) * R24 + 2* chi_FeOxA * (R29 + R32) + r * (chi_FeOxB_max - chi_FeOxB) * R36 
  dPO4dt    <- tranPO4$dC    + q * chi_FeOxA * 4 * (R2a + R2b) - 4 * chi_FeOxA * R5 + 2 * q * chi_FeOxA * R10 + 8 * q * chi_FeOxA * RFeOxA_CH4 + q * (chi_FeOxA - chi_FeOxB) * R16 + 2 * q * chi_FeOxB * R17 + 2 * q * chi_FeOxB_max * R17_2 + 2 * q * chi_FeOxB_pulse * R17_pulse + 8 * q * chi_FeOxB * RFeOxB_CH4 + 8 * q * chi_FeOxB_max * R18_2 + 8 * q * chi_FeOxB_pulse * R18_pulse  - 2 * Rviv + q * (1/CtoP)*(R1a + R1b + RNa + RNb + R2a + R2b + R3a + R3b + R4a + R4b) + q * (chi_FeOxB - chi_FeOxC) * R24 + q * 2 * R26 - k_irri.grid$mid * (PO4 - PO40) * dummyvFactor[21] - chi_FeOxA * 2 * q * (R29 + R32) -  (chi_FeOxB_max - chi_FeOxB) * R36
  dFeCarbdt <- tranFeCarb$dC + r * R22 - R25
  dDICdt    <- tranDIC$dC    + q * (R1a + R1b + RNa + RNb + RMa + RMb + R2a + R2b + R3a + R3b) + q * 0.5 * (R4a + R4b) + RO2_CH4 + RSO4_CH4 + q * (RFeOxA_CH4 + RFeOxB_CH4 + R18_2 + R18_pulse) + q * (RMnOxA_CH4 + RMnOxB_CH4) - R22 + q * R25 - R23 - R27 - k_irri.grid$mid*(DIC - DIC0) * dummyvFactor[21] + 5 * R24
  dCldt     <- tranCl$dC
  dPorgdt   <- tranPorg$dC   - (1/CtoP)*(R1a + R1b + RNa + RNb + RMa + RMb + R2a + R2b + R3a + R3b + R4a + R4b)
  dCaPdt    <- tranCaP$dC
  dDetrPdt  <- tranDetrP$dC
  dVivPdt   <- tranVivP$dC + r * Rviv - R26

  dMnO2Adt    <- tranMnO2A$dC    - 2 * (RMa + RMb) + 2 * r * R28 - R29 - R30 - R31 - 4 * RMnOxA_CH4
  dMnO2Bdt    <- tranMnO2B$dC    - R32 - R33 + R31 - 4 * RMnOxB_CH4
  dMnCO3dt    <- tranMnCO3$dC + r * R27
  dMndt       <- tranMn$dC       + 2 * q * (RMa + RMb) - 2 * R28 + q * (R29 + R32) + q * (R30 + R33) - R27 +  4 * q * (RMnOxA_CH4 + RMnOxB_CH4) - k_irri.grid$mid*(Mn - Mn0)* dummyvFactor[21]
  
  #re-adsorption
  dFeOH3B_2dt <- tranFeOH3B_2$dC - 2 * R17_2 - 8 * R18_2 + R36 + R36_pulse
  dFeOH3B_pulsedt <- tranFeOH3B_pulse$dC - 2 * R17_pulse - 8 * R18_pulse - R36_pulse
  
  #gene reactions
  dANME_genedt       <- tranANME_gene$dC      + R37 - R38
  dANME_gene_deaddt  <- tranANME_gene_dead$dC + R38
  
  #Oxic gene reactions
  dOxic_genedt       <- tranOxic_gene$dC      + R39 - R40
  dOxic_gene_deaddt  <- tranOxic_gene_dead$dC + R40
  
  #Fe-AOM gene reactions
  dANME_Fe_genedt       <- tranANME_Fe_gene$dC      + R41 - R42
  dANME_Fe_gene_deaddt  <- tranANME_Fe_gene_dead$dC + R42
  
  #Mn-AOM gene reactions
  dANME_Mn_genedt       <- tranANME_Mn_gene$dC      + R43 - R44
  dANME_Mn_gene_deaddt  <- tranANME_Mn_gene_dead$dC + R43
  
  results   <- c(dOrgCAdt = dOrgCAdt, dOrgCBdt = dOrgCBdt, dOrgCCdt = dOrgCCdt, 
                 dO2dt = dO2dt, dFeOH3Adt = dFeOH3Adt, dFeOH3Bdt = dFeOH3Bdt, dFeOH3Cdt = dFeOH3Cdt, dSO4dt = dSO4dt, 
                 dtdFedt = dFedt, dFeSdt = dFeSdt, dFeS2dt = dFeS2dt, dH2Sdt = dH2Sdt, dCH4dt = dCH4dt,
                 dS0dt = dS0dt, dNH4dt=dNH4dt, dNO3dt=dNO3dt,dPO4dt=dPO4dt, dFePdt=dFePdt, dFeCarbdt = dFeCarbdt, dDICdt = dDICdt, 
                 dCldt = dCldt,dPorgdt = dPorgdt, dCaPdt =  dCaPdt, dDetrPdt = dDetrPdt, dVivPdt = dVivPdt, dMnO2Adt = dMnO2Adt,
                 dMnO2Bdt = dMnO2Bdt, dMnCO3dt = dMnCO3dt, dMndt = dMndt, dFeOH3B_2dt = dFeOH3B_2dt, dFeOH3B_pulsedt = dFeOH3B_pulsedt,
                 dANME_genedt = dANME_genedt,dANME_gene_deaddt = dANME_gene_deaddt,dOxic_genedt = dOxic_genedt,dOxic_gene_deaddt = dOxic_gene_deaddt,
                 dANME_Fe_genedt = dANME_Fe_genedt, dANME_Fe_gene_deaddt = dANME_Fe_gene_deaddt,dANME_Mn_genedt = dANME_Mn_genedt, dANME_Mn_gene_deaddt = dANME_Mn_gene_deaddt)
  
  return(list(results, 
              # Reaction rates
              R1a = R1a, R1b = R1b, RNa = RNa, RNb = RNb, R2a = R2a, R2b = R2b, R3a = R3a, 
              R3b = R3b, R4a = R4a, R4b = R4b, R5 = R5, R6 = R6, R7 = R7, R8 = R8, #R4c = R4c, 
              RO2_CH4 = RO2_CH4, R10 = R10, R11 = R11, RSO4_CH4 = RSO4_CH4, RFeOxA_CH4 = RFeOxA_CH4, R14 = R14, R15 = R15,
              R16 = R16, R17 = R17, RFeOxB_CH4 = RFeOxB_CH4, R19 = R19, R20 = R20, Rviv = Rviv,#R21 = R21, 
              R22 = R22, R23 = R23 ,R24 = R24, R25 = R25, R26 = R26, R27 = R27, R28 = R28 ,
              R29 = R29, R30 = R30, R31 = R31, R32 = R32, R33 = R33, RMnOxA_CH4 = RMnOxA_CH4, RMnOxB_CH4 = RMnOxB_CH4, RMa = RMa, RMb = RMb,R17_2=R17_2,
              R18_2=R18_2,R36=R36, R17_pulse= R17_pulse,R18_pulse=R18_pulse,R36_pulse=R36_pulse,R37 = R37,R38 = R38,R39 = R39,R40 = R40,
              R41 = R41, R42 = R42, R43 = R43, R44 = R44, Hr_O2_AOM = Hr_O2_AOM, Hr_MnOxA_AOM = Hr_MnOxA_AOM, Hr_MnOxB_AOM = Hr_MnOxB_AOM,
              Hr_FeOxA_AOM = Hr_FeOxA_AOM, Hr_FeOxB_AOM = Hr_FeOxB_AOM, Hr_S_AOM = Hr_S_AOM,
              
              # Fluxes at upper boundary
              FUFe = tranFe$flux.up, FUH2S = tranH2S$flux.up, FUCH4 = tranCH4$flux.up,FUFeOH3A = tranFeOH3A$flux.up, 
              FUFeOH3B = tranFeOH3B$flux.up, FUFeOH3C = tranFeOH3C$flux.up, FUSO4 = tranSO4$flux.up, FUO2 = tranO2$flux.up, 
              FUFeP = tranFeP$flux.up, FUFeCarb = tranFeCarb$flux.up, FUPO4 = tranPO4$flux.up,
              FUMnO2A = tranMnO2A$flux.up, FUMnO2B = tranMnO2B$flux.up,FUMnCarb = tranMnCO3$flux.up, FUMn = tranMn$flux.up,
              # Fluxes at lower boundary
              FDFe = tranFe$flux.down, FDH2S = tranH2S$flux.down, FDCH4 = tranCH4$flux.down, FDFeOH3B = tranFeOH3B$flux.down, 
              FDFeOH3C = tranFeOH3C$flux.down, FDFeCarb = tranFeCarb$flux.down,  FDPO4 = tranPO4$flux.down, FDDetrP = tranDetrP$flux.down,
              FDCaP = tranCaP$flux.down, FDFeOH3A = tranFeOH3A$flux.down, FDFeOH3B_2 =  tranFeOH3B_2$flux.down, 
              FDFeOH3B_pulse = tranFeOH3B_pulse$flux.down,FDtranVivP = tranVivP$flux.down,
              FDOrgCA = tranOrgCA$flux.down,FDOrgCB = tranOrgCB$flux.down,FDOrgCC =tranOrgCC$flux.down, 
              # Imposed total organic carbon and iron fluxes
              FUPorg = tranPorg$flux.up,
              FUorgC = (tranOrgCA$flux.up + tranOrgCB$flux.up + tranOrgCC$flux.up)*100*100 # in mol/m2/yr
  ))
  
  
} ## end of Model function


########################################
# Initial conditions of State variables:
########################################
OrgCA.in  <- rep(0, length.out = N)
OrgCB.in  <- rep(0, length.out = N)
OrgCC.in  <- rep(0, length.out = N)
O2.in     <- rep(0, length.out = N)
FeOH3A.in <- rep(0, length.out = N)
FeOH3B.in <- rep(0, length.out = N)
FeOH3C.in <- rep(0, length.out = N)
SO4.in    <- rep(0, length.out = N)
Fe.in     <- rep(0, length.out = N)
FeS.in    <- rep(0, length.out = N)
FeS2.in   <- rep(0, length.out = N)
H2S.in    <- rep(0, length.out = N)
CH4.in    <- rep(0, length.out = N)
S0.in     <- rep(0, length.out = N)
NH4.in    <- rep(0, length.out = N)
NO3.in    <- rep(0, length.out = N)
PO4.in    <- rep(0, length.out = N)
FeP.in    <- rep(0, length.out = N)
FeCarb.in <- rep(0, length.out = N)
DIC.in    <- rep(0, length.out = N)
Cl.in     <- rep(0, length.out = N)
Porg.in   <- rep(0, length.out = N)
CaP.in    <- rep(0, length.out = N)
DetrP.in  <- rep(0, length.out = N)
VivP.in   <- rep(0, length.out = N)
MnO2A.in  <- rep(0, length.out = N)
MnO2B.in  <- rep(0, length.out = N)
MnCO3.in  <- rep(0, length.out = N)
Mn.in     <- rep(0, length.out = N)
FeOH3B_2.in <- rep(0, length.out = N)
FeOH3B_pulse.in <- rep(0, length.out = N)
ANME_gene.in <- rep(0, length.out = N)
ANME_gene_dead.in <- rep(0, length.out = N)
Oxic_gene.in <- rep(0, length.out = N)
Oxic_gene_dead.in <- rep(0, length.out = N)
ANME_Fe_gene.in <- rep(0, length.out = N)
ANME_Fe_gene_dead.in <- rep(0, length.out = N)
ANME_Mn_gene.in <- rep(0, length.out = N)
ANME_Mn_gene_dead.in <- rep(0, length.out = N)

state <- c(OrgCA.in, OrgCB.in, OrgCC.in, O2.in, FeOH3A.in, FeOH3B.in, FeOH3C.in, SO4.in, Fe.in, 
           FeS.in, FeS2.in, H2S.in, CH4.in, S0.in, NH4.in, NO3.in, PO4.in, FeP.in, FeCarb.in, 
           DIC.in, Cl.in, Porg.in, CaP.in, DetrP.in, VivP.in, MnO2A.in, MnO2B.in, MnCO3.in, Mn.in,FeOH3B_2.in,
           FeOH3B_pulse.in,ANME_gene.in,ANME_gene_dead.in,Oxic_gene.in,Oxic_gene_dead.in, ANME_Fe_gene.in, ANME_Fe_gene_dead.in,
           ANME_Mn_gene.in, ANME_Mn_gene_dead.in)
names <- c("OrgCA", "OrgCB", "OrgCC", "O2" , "FeOH3A", "FeOH3B", "FeOH3C", "SO4", "Fe",
           "FeS", "FeS2", "H2S", "CH4", "S0", "NH4", "NO3", "PO4", "FeP", "FeCarb", "DIC", 
           "Cl", "Porg", "CaP", "DetrP", "VivP", "MnO2A", "MnO2B", "MnCO3", "Mn", "FeOH3B_2","FeOH3B_pulse","ANME gene","ANME gene dead",
           "Oxic gene","Oxic gene dead","ANME Fe gene","ANME Fe gene dead","ANME Mn gene","ANME Mn gene dead")   

# # Transient calculation of concentration profiles
times <- seq(0, tmax , by = tint) 
print(system.time(
  std <- ode.1D(y = state, times = times, func = Model, parms = NULL,
                names = names, method = "lsoda", verbose = TRUE, nspec = length(names), atol = 1e-16) #If error message asks to increase maxsteps -> try to reduce atol
))
