# Supplementary material for: Gene-Based Modeling of Methane Oxidation in Coastal Sediments: Constraints on the Efficiency of the Microbial Methane Filter
Source: Environ Sci Technol. 2023 Aug 16;57(34):12722–31. doi: 10.1021/acs.est.3c02023 (PMC10469488; doi:10.1021/acs.est.3c02023)
Supplement: Supplementary file 2 — es3c02023_si_002.zip [file es3c02023_si_002.zip › Porewater.xlsx]

## Sheet: Porewater
Depth	top	bottom	NH4+	NO3-	SO42-	H2S	Fediss	Mndiss		depth	CH4 (2019)			Depth	O2
cm	cm	cm	µmol/L	µmol/L	mmol/L	µmol/L	µmol/L	µmol/L		cm	mmol/L			cm	µmol/L
0	bottom water		0	3.08609	4.89278	0	1.3348	11.119		0	0.00027355			-0.22	96.9284
0.25	0	0.5	189.504	1.30513	4.66375	0	60.7495	65.7267		1.5	0.00262032			-0.215	97.0711
0.75	0.5	1	116.454	1.72266	4.79908	0	172.917	58.4063		4	0.00415064			-0.21	96.9549
1.25	1	1.5	122.654	2.6198	4.64293	0	231.515	50.6436		6.5	0.00713701			-0.205	96.8613
1.75	1.5	2	122.848	3.29995	4.7158	0	201.011	40.4136		9	0.0156147			-0.2	96.8516
2.5	2	3	127.692	2.93042	4.63252	0.112203	285.51	31.8074		11.5	0.0357126			-0.195	96.8892
3.5	3	4	157.338	0.205734	4.70539	0	258.553	27.502		14	0.0529666			-0.19	96.8611
4.5	4	5	161.407	0.608182	4.48678	0	248.536	25.2249		16.5	0.135023			-0.185	96.8779
5.5	5	6	208.493		4.42432	0	226.093	23.3807		19	0.261664			-0.18	96.8394
6.5	6	7	244.727		3.7893	0.617354	187.645	21.1946		21.5	0.533085			-0.175	97.1011
7.5	7	8	268.56		3.77889	0	172.659	20.4054		24	0.847231			-0.17	97.0207
8.5	8	9	330.566		3.50822	0	152.081	20.0425		26.5	0.882363			-0.165	96.7372
9.5	9	10	380.557		3.3833	0	127.652	18.9043		29	1.11725			-0.16	96.3349
10.5	10	11	451.67		2.99813	1.17908	107.488	18.0526		31.5	1.43846			-0.155	96.0255
11.5	11	12	513.481		2.72746	0.617354	65.3194	16.695		34	1.9064			-0.15	95.8138
12.5	12	13	556.497		2.27983	0	69.6652	16.6413		36.5	1.97923			-0.145	95.6638
13.5	13	14	657.256		1.91547	0	59.239	17.1937		39	2.44823			-0.14	95.5798
14.5	14	15	708.604		1.39496	0.561207	52.9699	17.8018		41.5	1.91071			-0.135	95.6497
16	15	17	789.017		0.877577	1.01051	38.6469	21.5066		44	2.43693			-0.13	95.3809
18	17	19	986.659		0.346658	8.58152	13.0406	37.3182		46.5	0.144705			-0.125	95.0151
20	19	21	1168.99		0.214449	2.36026	21.3663	60.216		49	1.70055			-0.12	94.6351
22	21	23	1241.46		0.285238	1.85378	21.9729	86.6552						-0.115	94.2749
24	23	25	1371.48		0.326879	4.16416	29.992	110.589						-0.11	94.0695
26	25	27	1554.98		0.171768	1.68504	33.1873	152.261						-0.105	93.9307
28	27	29	1669.69		0.199875	0.617354	60.0098	174.925						-0.1	93.8595
30	29	31	1808.04		0.118676	0.392795	140.099	197.682						-0.095	93.8254
32	31	33	1733.63		0.0580887	0.954334	288.679	241.056						-0.09	93.7613
34	33	35	2047.92		0.0405996	0.729662	409.973	254.684						-0.085	93.8779
36.5	35	38	2122.91		0.0302936	0.168312	639.139	287.246						-0.08	94.0098
39.5	38	41	2322.1		0	1.0667	1036.66	351.51						-0.075	94.3006
42.5	41	44	2417.24		0	0	1237.2	375.834						-0.07	94.6233
45.5	44	47	2542.22		0	1.01051	1492.96	412.235						-0.065	94.8064
48.5	47	50	3384.13		0	0.617354	1854.65	472.422						-0.06	94.8921
51.5	50	53	2943.89		0	0	2246.2	531.407						-0.055	94.9693
54.5	53	56	2763.3		0	1.57257	2270.53	528.588						-0.05	94.9205
58	56	60	2780.55		0	0.112203	2464.21	564.558						-0.045	94.7182
62	60	64	2996.02		0	0	2676.28	615.867						-0.04	94.461
65.5	64	67	2960.56		0	0	2826.8	642.72						-0.035	94.1586
														-0.03	93.6681
														-0.025	93.3295
														-0.02	92.9668
														-0.015	92.6196
														-0.01	92.2575
														-0.005	91.7845
														0	91.2162
														0.005	90.6328
														0.01	90.0974
														0.015	89.452
														0.02	88.8459
														0.025	88.3165
														0.03	87.6725
														0.035	86.9896
														0.04	86.2803
														0.045	85.5911
														0.05	84.8474
														0.055	84.0688
														0.06	83.2906
														0.065	82.6549
														0.07	81.972
														0.075	81.175
														0.08	80.4595
														0.085	79.7604
														0.09	78.8171
														0.095	77.8641
														0.1	76.9792
														0.105	75.9978
														0.11	75.1765
														0.115	74.3661
														0.12	73.6128
														0.125	73.0046
														0.13	72.3421
														0.135	71.4664
														0.14	70.6359
														0.145	69.9408
														0.15	69.1375
														0.155	68.3278
														0.16	67.4868
														0.165	66.5727
														0.17	65.5792
														0.175	64.5526
														0.18	63.5689
														0.185	62.5963
														0.19	61.6964
														0.195	60.8093
														0.2	59.901
														0.205	58.9541
														0.21	58.1419
														0.215	57.3448
														0.22	56.54
														0.225	55.8404
														0.23	55.1596
														0.235	54.5104
														0.24	53.8952
														0.245	53.347
														0.25	52.8738
														0.255	52.4013
														0.26	51.8596
														0.265	51.2644
														0.27	50.6915
														0.275	50.1628
														0.28	49.5587
														0.285	48.959
														0.29	48.4055
														0.295	47.8225
														0.3	47.2351
														0.305	46.6654
														0.31	46.103
														0.315	45.5749
														0.32	44.9561
														0.325	44.2561
														0.33	43.4239
														0.335	42.7234
														0.34	41.9433
														0.345	41.2208
														0.35	40.5501
														0.355	39.7544
														0.36	39.0548
														0.365	38.3553
														0.37	37.6171
														0.375	36.8829
														0.38	36.0867
														0.385	34.9352
														0.39	33.7948
														0.395	32.6925
														0.4	31.5978
														0.405	30.5945
														0.41	29.5327
														0.415	28.5064
														0.42	27.5679
														0.425	26.6706
														0.43	25.7782
														0.435	24.9538
														0.44	24.0991
														0.445	23.2828
														0.45	22.4226
														0.455	21.571
														0.46	20.819
														0.465	20.0887
														0.47	19.4457
														0.475	18.8689
														0.48	18.1057
														0.485	17.6815
														0.49	17.1034
														0.495	16.5957
														0.5	16.1812
														0.505	15.6953
														0.51	15.2795
														0.515	14.9113
														0.52	14.3931
														0.525	13.9744
														0.53	13.4792
														0.535	12.8819
														0.54	12.0605
														0.545	11.3933
														0.55	10.6645
														0.555	10.0412
														0.56	9.43203
														0.565	8.94009
														0.57	8.42479
														0.575	7.87588
														0.58	7.35521
														0.585	6.7994
														0.59	6.21666
														0.595	5.67577
														0.6	5.24003
														0.605	4.79973
														0.61	4.50238
														0.615	4.30648
														0.62	4.03357
														0.625	3.81615
														0.63	3.60361
														0.635	3.32506
														0.64	3.02442
														0.645	2.64443
														0.65	2.30492
														0.655	1.92052
														0.66	1.50135
														0.665	1.08502
														0.67	0.764488
														0.675	0.517574
														0.68	0.342288
														0.685	0.216254
														0.69	0.0940688
														0.695	0
														0.7	0
														0.705	0
														0.71	0
														0.715	0
														0.72	0
														0.725	0
														0.73	0
														0.735	0
														0.74	0
														0.745	0
														0.75	0
														0.755	0
														0.76	0
														0.765	0
														0.77	0
														0.775	0
														0.78	0
														0.785	0
														0.79	0
														0.795	0
														0.8	0
														0.805	0
														0.81	0
														0.815	0
														0.82	0
														0.825	0
														0.83	0
														0.835	0
														0.84	0
														0.845	0
														0.85	0
														0.855	0
														0.86	0
														0.865	0
														0.87	0
														0.875	0
														0.88	0
														0.885	0
