# Supplementary material for: Gene-Based Modeling of Methane Oxidation in Coastal Sediments: Constraints on the Efficiency of the Microbial Methane Filter
Source: Environ Sci Technol. 2023 Aug 16;57(34):12722–31. doi: 10.1021/acs.est.3c02023 (PMC10469488; doi:10.1021/acs.est.3c02023)
Supplement: Supplementary file 2 — es3c02023_si_002.zip [file es3c02023_si_002.zip › Rates.xlsx]

## Sheet: Bromide incubation
Prior incubation					After two day incubation
Average depth	top depth	bottom depth	Br		Depth	top depth	bottom depth	Br
cm	cm	cm	mmol L-1		cm	cm	cm	mmol L-1
0	0	0	0.122272		0	0	0	3.10372
0	0	0	0.12515		0	0	0	3.0036
0.25	0	0.5	0.123648		0.25	0	0.5	2.81588
0.75	0.5	1	0.130156		0.75	0.5	1	2.54055
1.25	1	1.5	0.126402		1.25	1	1.5	2.34031
1.75	1.5	2	0.130156		1.75	1.5	2	2.02743
2.5	2	3	0.12515		2.25	2	2.5	1.90228
3.5	3	4	0.131408		2.75	2.5	3	1.61444
4.5	4	5	0.127653		3.25	3	3.5	1.37665
5.5	5	6	0.130156		3.75	3.5	4	1.30156
6.5	6	7	0.127653		4.25	4	4.5	1.15388
7.5	7	8	0.131408		4.75	4.5	5	0.917351
8.5	8	9	0.128905		5.5	5	6	0.785943
9.5	9	10	0.132659		6.5	6	7	0.698338
10.5	10	11	0.128905		7.5	7	8	0.545655
11.5	11	12	0.133911		8.5	8	9	0.405487
12.5	12	13	0.130156		9.5	9	10	0.289097
13.5	13	14	0.133911		11	10	12	0.19148
14.5	14	15	0.130156		13	12	14	0.143923
16	15	17	0.133911		15	14	16	0.133911
18	17	19	0.17521		17	16	18	0.136414
20	19	21	0.173959		19	18	20	0.132659
22	21	23	0.170204
24	23	25	0.173959
26	25	27	0.180216
28	27	29	0.198989
30	29	31	0.177713
32	31	33	0.180216
34	33	35	0.195234
36.5	35	38	0.187725
39.5	38	41	0.187725
42.5	41	44	0.187725
45.5	44	47	0.181468

## Sheet: Sulfate reduction rates
Core 1			Core 2
Depth	SRR		Depth	SRR
cm	nmol/cm3/d		cm	nmol/cm3/d
1	1.21753		1	0.166559
3.5	11.2473		3.5	5.79518
6	24.0152		6	19.2364
8.5	29.0471		8.5	35.5972
11	39.7804		11	33.0896
13.5	31.3445		13.5	84.7367
16	217.138		16	51.285
18.5	80.0792		18.5	112.991
21	64.7054		21	66.2791
23.5	0		23.5	0
26	0		26	0
28.5	0		28.5	0
31	0		31	0
33.5	0		33.5	0
36	0		36	0
38.5	0		38.5	0
41	0		41	0
43.5	0		43.5	0
46	0		46	0
48.5	0		48.5	0

## Sheet: Fe and Mn reduction
NB8
depth interval	Incubation time	Porewater Fe	Porewater Mn					Sediment		Sediment
cm	days	mmol L-1	mmol L-1			Average depth	Porosity	Fe	R2	Mn	R2
0-0.5 cm	0.0833333	0.0175818	0.0850855			cm	vol/vol	nmol/cm3/d		nmol/cm3/d
	1.825	0.130932	0.0968997			0.25	0.985543	64.1589	1	6.68386	1
						2	0.92689	75.1313	0.997	4.26499	0.5629
0.5-3.5 cm	0.0833333	0.0927994	0.0339384			4	0.921523	59.4408	0.667	3.88542	0.7276
	0.270833	0.112453	0.0399635			17.5	0.919651	-2.74332	0.312	0.808005	0.261
	0.7625	0.154213	0.0421293			31.5	0.912696	-14.2	0.2601	-18.2629	0.3
	1.19583	0.181638	0.0454531			46.5	0.886524	-22.7	0.0236	-49.3887	0.5744
	1.825	0.237382	0.0428002			57.5	0.875709	130.324	0.4725	-32.1973	0.347
3.5-6.5 cm	0.0833333	0.0669708	0.0231011
	0.270833	0.119859	0.0233196
	0.7625	0.065872	0.0219128
	1.19583	0.161546	0.028457
	1.825	0.190755	0.0296183
10-13 cm	0.0833333	0.0305496	0.0184376
	0.270833	0.0291105	0.0170894
	0.7625	0.0210684	0.016835
	1.19583	0.0245892	0.0172991
	1.825	0.0253556	0.0197628
20-23 cm	0.0833333	0.0749728	0.180258
	0.270833	0.0215105	0.118282
	0.7625	0.0312347	0.124939
	1.19583	0.0285529	0.127325
	1.825	0.028246	0.121538
30-33 cm	0.0833333	0.544504	0.341935
	0.270833	0.230229	0.252001
	0.7625	0.31307	0.228061
	1.19583	0.318122	0.255006
	1.825	0.386437	0.204829
40-43 cm	0.0833333	0.78193	0.485793
	0.270833	0.701498	0.415714
	0.7625	0.595567	0.373418
	1.19583	0.899408	0.43109
	1.825	0.979843	0.385925

## Sheet: NH4 production
NB8
depth interval	Incubation time	Porewater NH4+				Sediment
cm	days	mmol L-1		Average depth	Porosity	NH normal	R2
0-0.5 cm	0.0833333	153.078		cm	vol/vol	nmol/cm3/d
	1.825	193.903		0.25	0.955832	22.4047	1
				2	0.896694	54.1182	0.83
0.5-3.5 cm	0.0833333	187.867		5	0.884946	12.5928	0.66
	0.270833	191.838		18.5	0.882073	20.7287	0.83
	0.7625	249.502		31.5	0.866376		0.004
	1.19583	223.768		46.5	0.822018		0.02
	1.825	301.765		58.5	0.819629		0.152
3.5-6.5 cm	0.0833333	219.479
	0.270833	237.27
	0.7625	246.802
	1.19583	241.083
	1.825	251.726
10-13 cm	0.0833333	1023.28
	0.270833
	0.7625	1023.6
	1.19583	1038.85
	1.825	1063.31
20-23 cm	0.0833333	2254.23
	0.270833	1940.33
	0.7625	2292.35
	1.19583	2336.83
	1.825	2080.76
30-33 cm	0.0833333	3382.73
	0.270833	2962.72
	0.7625	3390.99
	1.19583	3579.71
	1.825	3180.03
40-43 cm	0.0833333	4002.26
	0.270833	3384.63
	0.7625	4110.28
	1.19583	3990.19
	1.825	3989.55
