# Supplementary material for: Gene-Based Modeling of Methane Oxidation in Coastal Sediments: Constraints on the Efficiency of the Microbial Methane Filter
Source: Environ Sci Technol. 2023 Aug 16;57(34):12722–31. doi: 10.1021/acs.est.3c02023 (PMC10469488; doi:10.1021/acs.est.3c02023)
Supplement: Supplementary file 2 — es3c02023_si_002.zip [file es3c02023_si_002.zip › SolidPhase.xlsx]

## Sheet: Solid phase
Depth	top	bottom	Total organic carbon	Fe oxides (Asc)	Fe oxides (HCl)	Fe oxides (CDB)	Mn oxides					Depth	top	bottom	Porosity
cm	cm	cm	wt%	µmol/g	µmol/g	µmol/g	µmol/g					cm	cm	cm	%
0.25	0	0.5	2.95599	337.146	14.413	111.328	7.99218					0.25	0	0.5	95.6525
0.75	0.5	1	3.14039	339.876	14.3855	133.581	6.87197					0.75	0.5	1	87.1161
1.25	1	1.5	4.13585	262.155	14.7038	123.824	5.03119					1.25	1	1.5	81.9047
1.75	1.5	2	3.85672	263.035	13.5234	118.833	4.92255					1.75	1.5	2	78.7209
2.5	2	3	3.10119	272.044	16.4636	133.795	4.19428					2.25	2	2.5	77.087
3.5	3	4		284.075	15.14	132.003	3.54759					2.75	2.5	3	77.6279
4.5	4	5		278.591	14.4075	133.628	2.90302					3.25	3	3.5	78.7001
5.5	5	6		377.943	17.6367	142.663	3.63297					3.75	3.5	4	79.8167
6.5	6	7	3.91291	386.337	12.2042	123.237	3.46054					4.25	4	4.5	79.478
7.5	7	8	3.37995	327.411	8.13726	127.454	2.81511					4.75	4.5	5	78.6078
8.5	8	9	3.05171	201.942	11.8402	137.764	1.56153					5.5	5	6	76.7906
9.5	9	10	3.17507	166.232	10.8832	123.475	1.3842					6.5	6	7	79.1976
10.5	10	11	3.11167	159.135	3.85919	143.554	1.02595					7.5	7	8	80.2682
11.5	11	12		140.577	7.35242	121.663	0.923335					8.5	8	9	76.3393
12.5	12	13		149.985	5.61154	129.338	1.01113					9.5	9	10	78.0404
13.5	13	14		170.72	4.36921	121.992	1.11552					10.5	10	11	79.1831
14.5	14	15		169.439	5.0395	109.92	1.3404					11.5	11	12	77.8377
16	15	17		199.804	5.18822	128.457	2.26758					12.5	12	13	77.3698
18	17	19		172.196	3.1834	126.702	3.2748					13.5	13	14	76.8887
20	19	21		180.118	5.82829	102.2	3.88601					14.5	14	15	75.5581
22	21	23		189.812	6.51656	122.769	4.49835					15.5	15	16	74.8809
24	23	25		85.8068	4.42598	121.562	4.2548					16.5	16	17	76.6191
26	25	27	2.79835	83.9678	9.21757	122.174	4.32141					17.5	17	18	77.706
28	27	29	2.80996	82.2369	3.78942	125.246	4.38758					18.5	18	19	78.33
30	29	31		117.764	6.20181	116.171	4.57341					19.5	19	20	78.8181
32	31	33		126.464	7.37445	123.246	5.27223					21	20	22	77.7971
34	33	35	2.84367	166.06	11.9963	128.336	5.77871					23	22	24	75.9841
36.5	35	38		174.9	2.21145	146.535	10.4884					25	24	26	76.6364
39.5	38	41	2.71881	189.106	5.17443	134.52	6.55172					27	26	28	76.3309
42.5	41	44		189.734	10.2368	140.157	9.05802					29	28	30	76.8832
45.5	44	47		165.479	13.4412	146.338	9.25122					31	30	32	77.3928
48.5	47	50	2.54426	149.269	13.4818	139.93	8.86686					33	32	34	75.0784
51.5	50	53		165.945	4.1375	124.814	6.53102					35	34	36	76.5871
54.5	53	56		166.614	15.2758	138.398	8.7191					37	36	38	68.1638
58	56	60	2.61844	161.301	11.6318	131.836	9.75719					39	38	40	71.4097
62	60	64	2.46982	182.158	3.82452	140.395	10.4826					41	40	42	74.1224
65.5	64	67	2.57321	180.573	14.4636	136.4	11.7845					43	42	44	73.2879
												45	44	46	71.6714
												47	46	48	72.7545
												49	48	50	64.2341
												51	50	52	67.8276
												53	52	54	66.3217
												55	54	56	65.0878
												57	56	58	66.503
												59	58	60	66.9026
												61	60	62	65.4461
